# Supplementary material for: Understanding In Vitro Pathways to Drug Discovery for TDP-43 Proteinopathies
Source: Int J Mol Sci. 2022 Nov 25;23(23):14769. doi: 10.3390/ijms232314769 (PMC9738080; doi:10.3390/ijms232314769)
Supplement: Supplementary file 1 [file ijms-23-14769-s001.zip]

Archive with 1 entries (1 files):
- ijms-1985492-supplementary.pdf
